# Supplementary material for: Analysis of Phytonutrients, Anti-Mutagenic and Chemopreventive Effects of Tropical Fruit Extracts
Source: Foods. 2021 Oct 27;10(11):2600. doi: 10.3390/foods10112600 (PMC8621897; doi:10.3390/foods10112600)
Supplement: Supplementary file 1 [file foods-10-02600-s001.zip]

Archive with 1 entries (1 files):
- foods-1400728-SI.pdf
